# Supplementary material for: Psychometric assessment of the Chinese adaptation of the patient participation scale targeting inpatients: a validation research
Source: Front Psychol. 2024 Jun 12;15:1346131. doi: 10.3389/fpsyg.2024.1346131 (PMC11199876; doi:10.3389/fpsyg.2024.1346131)
Supplement: Supplementary file 1 [file Table_1.xlsx]

## Sheet: Sheet1
序号	PPS1	PPS2	PPS3	PPS4	PPS5	PPS6	PPS7	PPS8	PPS9	PPS10	PPS11	PPS12	PPS13	PPS14	PPS15	PPS16	PPS17	PPS18	PPS19	PPS20	PPS21	维度1	维度2	维度3	维度4	总分	分组
1	3	3	3	3	3	3	5	3	4	5	4	4	5	5	4	5	5	5	4	5	5	3.25	4.5	4.57	4.75	86	2
2	4	3	3	4	4	3	4	3	4	3	3	5	5	3	4	4	4	4	4	4	4	3.5	3.5	4	4	79	2
3	3	3	3	3	3	3	3	3	4	4	4	5	4	5	5	5	4	4	4	5	4	3	4	4.57	4.25	81	2
4	3	4	3	4	4	2	2	2	4	2	1	1	2	2	1	2	2	2	1	1	1	3	3	1.57	1.25	46	3
5	4	4	4	4	4	4	4	4	4	5	5	5	5	5	5	5	5	5	5	5	5	4	4.5	5	5	96	1
6	4	5	5	4	5	4	5	4	4	3	5	4	4	3	5	4	3	4	5	4	2	4.5	3.5	4	3.75	86	2
7	5	4	5	5	5	3	5	5	3	3	4	4	4	4	5	3	3	4	4	3	3	4.63	3	3.86	3.5	84	2
8	4	5	5	4	5	4	5	4	1	4	3	3	1	3	3	2	3	1	2	2	1	4.5	2.5	2.57	1.5	65	3
9	2	2	2	2	2	2	2	2	4	4	4	4	5	4	5	4	5	4	4	4	5	2	4	4.43	4.25	72	3
10	5	3	3	3	3	3	3	3	5	4	4	5	5	4	5	5	5	5	4	4	5	3.25	4.5	4.71	4.5	86	2
11	4	5	5	5	4	5	5	4	5	4	1	1	2	2	1	2	2	5	3	5	3	4.63	4.5	1.57	4	73	3
12	5	5	5	4	3	2	3	5	4	4	4	5	4	4	5	4	4	5	5	5	5	4	4	4.29	5	90	2
13	4	1	4	4	3	2	4	4	3	5	5	5	5	5	5	5	5	5	5	4	4	3.25	4	5	4.5	87	2
14	3	3	2	2	5	2	3	4	3	2	4	5	3	3	3	3	3	1	1	3	2	3	2.5	3.43	1.75	60	3
15	3	5	3	3	3	4	4	4	5	5	5	4	5	5	5	5	3	5	3	5	4	3.63	5	4.57	4.25	88	2
16	5	4	5	5	5	5	5	5	5	5	4	5	4	5	3	5	5	5	5	4	4	4.88	5	4.43	4.5	98	1
17	3	3	3	5	5	4	3	2	4	5	5	3	5	4	3	4	5	4	3	4	3	3.5	4.5	4.14	3.5	80	2
18	5	5	3	5	5	5	5	5	5	5	5	5	5	5	5	4	5	4	4	5	5	4.75	5	4.86	4.5	100	1
19	4	5	5	3	3	3	3	3	5	4	4	4	5	5	5	5	4	4	5	4	5	3.63	4.5	4.57	4.5	88	2
20	5	5	5	5	5	5	5	5	4	5	3	5	5	3	3	5	5	3	3	4	1	5	4.5	4.14	2.75	89	2
21	4	3	3	4	3	3	3	3	5	4	3	4	4	5	3	5	3	5	4	5	3	3.25	4.5	3.86	4.25	79	2
22	4	4	4	4	4	2	3	1	4	4	5	2	5	5	5	3	4	4	4	5	4	3.25	4	4.14	4.25	80	2
23	4	3	3	4	4	3	4	3	5	3	4	4	5	3	5	4	4	2	3	5	1	3.5	4	4.14	2.75	76	3
24	5	5	5	5	5	5	5	5	4	4	4	2	3	5	3	4	3	4	4	5	5	5	4	3.43	4.5	90	2
25	4	5	5	4	5	4	5	4	4	4	5	4	4	5	4	4	5	3	3	2	2	4.5	4	4.43	2.5	85	2
26	5	4	5	5	5	5	5	5	5	4	4	5	5	5	5	5	5	4	5	5	4	4.88	4.5	4.86	4.5	100	1
27	5	5	4	5	5	5	5	5	5	4	5	5	3	5	5	4	4	4	5	5	4	4.88	4.5	4.43	4.5	97	1
28	4	3	3	3	3	3	3	3	4	5	5	4	3	4	5	4	4	5	5	5	5	3.13	4.5	4.14	5	83	2
29	3	3	3	3	3	3	3	3	5	3	4	3	5	3	3	4	3	4	4	1	4	3	4	3.57	3.25	70	3
30	3	3	3	3	3	3	3	3	1	1	4	1	4	4	3	3	3	1	1	3	2	3	1	3.14	1.75	55	3
31	3	3	3	3	3	3	3	3	5	4	5	4	4	4	5	4	5	3	5	5	2	3	4.5	4.43	3.75	79	2
32	5	3	3	3	3	3	3	3	5	5	5	5	4	4	5	5	4	4	4	4	4	3.25	5	4.57	4	84	2
33	4	3	1	3	4	1	3	3	2	2	4	3	4	3	3	3	3	3	4	4	3	2.75	2	3.29	3.5	63	3
34	3	4	4	3	3	3	4	5	5	4	5	4	5	4	5	5	4	4	4	4	5	3.63	4.5	4.57	4.25	87	2
35	5	4	3	3	5	5	5	5	4	5	4	3	5	3	4	3	5	5	4	3	4	4.38	4.5	3.86	4	87	2
36	4	1	4	4	4	2	3	1	2	2	2	3	3	3	4	3	3	2	5	5	3	2.88	2	3	3.75	63	3
37	4	3	4	4	4	2	3	2	4	5	5	4	5	4	5	5	4	4	4	5	5	3.25	4.5	4.57	4.5	85	2
38	4	5	5	5	4	5	5	4	5	5	5	5	5	5	5	5	5	4	4	4	5	4.63	5	5	4.25	99	1
39	4	4	4	4	4	4	4	4	4	3	4	4	3	5	3	5	4	5	4	4	5	4	3.5	4	4.5	85	2
40	3	3	3	4	4	3	4	4	5	3	4	3	4	3	3	2	4	3	4	4	3	3.5	4	3.29	3.5	73	3
41	4	5	4	5	4	5	4	5	5	4	5	5	5	5	5	5	4	1	5	5	2	4.5	4.5	4.86	3.25	92	1
42	5	4	4	5	4	5	4	5	5	5	5	5	5	4	5	4	5	4	5	4	5	4.5	5	4.71	4.5	97	1
43	4	2	3	5	4	4	5	3	4	4	4	5	5	5	5	4	5	4	5	5	4	3.75	4	4.71	4.5	89	2
44	5	5	5	3	4	4	4	5	4	4	4	5	3	4	4	3	5	5	4	5	5	4.38	4	4	4.75	90	2
45	5	5	5	5	5	5	5	4	5	5	4	5	5	4	5	4	4	5	4	5	4	4.88	5	4.43	4.5	98	1
46	3	3	3	3	3	3	3	3	3	4	4	5	5	4	4	5	5	2	2	1	2	3	3.5	4.57	1.75	70	3
47	5	2	3	2	4	2	2	4	5	5	5	4	4	5	5	5	3	5	4	3	3	3	5	4.43	3.75	80	2
48	4	3	3	4	4	3	4	3	2	2	3	4	3	4	3	3	3	4	4	4	4	3.5	2	3.29	4	71	3
49	3	5	3	3	5	4	1	5	4	5	4	5	4	4	4	4	3	4	4	4	5	3.63	4.5	4	4.25	83	2
50	5	5	1	3	5	1	4	5	4	5	5	4	4	4	4	5	4	5	4	5	5	3.63	4.5	4.29	4.75	87	2
51	5	5	5	5	5	5	5	4	5	5	5	5	4	5	5	5	3	4	4	4	5	4.88	5	4.57	4.25	98	1
52	3	3	2	2	5	2	3	2	4	3	3	5	5	3	2	4	3	3	1	2	2	2.75	3.5	3.57	2	62	3
53	5	4	4	4	5	4	4	4	4	3	5	5	5	5	5	5	5	4	5	4	5	4.25	3.5	5	4.5	94	1
54	5	5	4	4	5	5	4	5	5	4	5	4	5	4	5	5	4	5	5	3	4	4.63	4.5	4.57	4.25	95	1
55	5	4	5	5	5	5	5	5	5	5	5	4	5	4	5	4	4	5	4	4	5	4.88	5	4.43	4.5	98	1
56	4	4	3	4	4	4	4	4	4	4	3	4	4	5	5	3	3	5	5	4	4	3.88	4	3.86	4.5	84	2
57	4	4	3	4	4	2	4	4	5	4	5	5	5	4	5	5	4	5	5	5	5	3.63	4.5	4.71	5	91	1
58	4	4	4	4	4	4	4	4	4	4	4	4	5	5	5	5	4	4	5	4	5	4	4	4.57	4.5	90	2
59	3	3	4	4	4	2	2	4	4	4	4	5	3	4	4	3	5	5	4	5	5	3.25	4	4	4.75	81	2
60	5	5	5	5	5	5	5	5	5	3	4	3	4	3	3	2	4	3	4	4	3	5	4	3.29	3.5	85	2
61	5	5	4	4	5	5	4	5	5	4	4	5	5	5	5	5	3	5	4	4	4	4.63	4.5	4.57	4.25	95	1
62	3	4	4	3	3	3	4	3	5	4	3	4	4	5	2	4	4	4	4	5	4	3.38	4.5	3.71	4.25	79	2
63	5	4	4	5	4	5	4	5	3	4	4	3	5	3	3	3	3	4	5	4	2	4.5	3.5	3.43	3.75	82	2
64	5	5	4	5	5	5	4	5	5	4	4	4	5	5	5	5	4	5	5	5	5	4.75	4.5	4.57	5	99	1
65	5	4	5	5	5	5	5	5	4	5	5	4	5	4	4	5	5	5	4	5	5	4.88	4.5	4.57	4.75	99	1
66	5	5	5	5	3	5	5	3	3	4	4	5	4	5	5	5	4	5	5	5	5	4.5	3.5	4.57	5	95	1
67	2	2	2	2	2	2	2	2	3	2	4	5	3	3	3	3	3	1	1	3	2	2	2.5	3.43	1.75	52	3
68	5	5	5	4	3	2	3	5	5	5	4	3	4	3	3	3	4	5	4	5	5	4	5	3.43	4.75	85	2
69	4	3	4	4	4	2	3	2	5	5	5	5	4	4	4	5	4	4	4	4	4	3.25	5	4.43	4	83	2
70	4	4	4	4	4	4	4	4	5	4	4	4	5	4	4	3	5	2	2	1	2	4	4.5	4.14	1.75	77	3
71	4	5	5	3	3	3	3	3	5	5	4	5	3	5	4	3	5	5	5	3	5	3.63	5	4.14	4.5	86	2
72	4	4	4	4	4	2	3	1	5	4	3	4	3	4	3	3	3	5	4	4	5	3.25	4.5	3.29	4.5	76	3
73	5	5	4	5	5	5	4	5	5	4	5	5	5	5	5	5	5	5	4	4	5	4.75	4.5	5	4.5	100	1
74	3	4	3	4	3	4	3	4	5	4	4	5	3	5	5	5	4	5	5	3	4	3.5	4.5	4.43	4.25	85	2
75	2	2	2	2	2	2	2	2	2	2	1	1	1	2	1	1	2	1	1	1	2	2	2	1.29	1.25	34	3
76	3	4	4	3	3	3	4	3	4	5	4	4	4	4	3	4	4	4	4	4	4	3.38	4.5	3.86	4	79	2
77	5	5	5	5	5	5	5	4	4	5	4	5	5	4	2	5	5	5	5	5	5	4.88	4.5	4.29	5	98	1
78	2	2	2	2	2	2	3	2	4	4	5	4	4	5	4	4	3	5	3	5	4	2.13	4	4.14	4.25	71	3
79	5	5	5	3	5	5	5	4	2	2	3	4	3	4	3	4	3	3	4	4	3	4.63	2	3.43	3.5	79	2
80	4	2	3	5	4	3	5	4	5	4	5	4	5	3	5	4	4	4	3	4	5	3.75	4.5	4.29	4	85	2
81	4	5	5	4	5	4	5	4	4	5	5	4	5	4	3	5	5	2	2	1	2	4.5	4.5	4.43	1.75	83	2
82	4	4	4	4	4	4	4	4	5	3	1	1	2	2	1	2	2	4	2	4	5	4	4	1.57	3.75	66	3
83	5	5	5	5	5	4	5	5	5	4	4	5	5	5	5	4	5	4	5	4	5	4.88	4.5	4.71	4.5	99	1
84	5	5	3	3	4	4	5	3	4	4	3	5	5	3	3	5	4	4	4	4	4	4	4	4	4	84	2
85	3	3	3	3	3	3	3	3	4	3	5	4	4	5	4	5	3	5	3	5	4	3	3.5	4.29	4.25	78	3
86	5	3	5	3	4	4	4	4	3	4	3	5	5	3	3	5	4	4	4	4	4	4	3.5	4	4	83	2
87	2	2	4	3	5	3	2	2	3	3	3	4	4	4	3	4	1	3	1	2	2	2.88	3	3.29	2	60	3
88	3	3	3	3	3	3	3	3	2	3	4	5	3	4	5	1	5	4	4	4	4	3	2.5	3.86	4	72	3
89	5	3	5	3	4	4	4	4	5	4	3	4	4	5	4	4	3	4	3	4	3	4	4.5	3.86	3.5	82	2
90	5	5	5	5	5	5	5	5	3	5	4	3	4	3	3	3	3	5	2	5	4	5	4	3.29	4	87	2
91	4	5	5	5	4	5	5	4	5	5	5	5	5	5	5	5	5	5	4	5	5	4.63	5	5	4.75	101	1
92	4	3	4	3	3	3	3	3	4	5	5	5	5	5	5	5	5	5	4	4	4	3.25	4.5	5	4.25	87	2
93	3	3	3	5	5	4	3	2	4	4	4	4	4	5	4	5	4	2	5	3	4	3.5	4	4.29	3.5	80	2
94	5	4	3	3	5	5	5	5	4	4	5	5	4	5	5	5	4	3	4	5	4	4.38	4	4.71	4	92	1
95	3	3	2	2	5	2	3	4	4	4	1	1	2	2	1	2	2	2	1	1	1	3	4	1.57	1.25	48	3
96	4	3	4	3	3	3	3	3	5	3	4	5	3	5	5	4	5	5	4	5	5	3.25	4	4.43	4.75	84	2
97	3	3	3	3	3	3	3	3	4	4	3	5	5	3	3	5	5	4	4	4	4	3	4	4.14	4	77	3
98	4	5	5	4	5	4	5	4	5	4	5	5	4	5	5	5	4	4	1	3	3	4.5	4.5	4.71	2.75	89	2
99	3	3	3	3	3	3	3	4	4	4	4	5	3	4	4	5	4	4	4	4	5	3.13	4	4.14	4.25	79	2
100	3	3	3	3	3	3	3	3	5	5	3	5	5	3	3	5	5	4	2	4	5	3	5	4.14	3.75	78	3
101	4	4	4	4	4	4	4	4	4	4	3	4	4	5	3	3	3	4	4	3	4	4	4	3.57	3.75	80	2
102	4	4	4	4	4	4	4	4	3	4	4	5	5	4	4	5	5	2	2	1	2	4	3.5	4.57	1.75	78	3
103	5	4	4	5	4	5	4	3	4	4	4	5	4	5	5	5	4	5	4	5	5	4.25	4	4.57	4.75	93	1
104	4	5	5	4	5	4	5	4	4	4	5	3	4	5	4	4	4	4	3	4	3	4.5	4	4.14	3.5	87	2
105	3	5	4	5	4	5	4	5	4	4	5	4	3	4	4	3	5	4	4	5	4	4.38	4	4	4.25	88	2
106	3	3	3	3	3	3	4	3	4	4	4	4	4	5	5	4	5	4	4	5	5	3.13	4	4.43	4.5	82	2
107	4	3	3	3	3	3	3	3	4	5	5	4	4	4	5	5	4	5	4	5	5	3.13	4.5	4.43	4.75	84	2
108	5	5	5	5	3	5	5	3	4	5	5	5	3	4	5	4	5	4	4	5	5	4.5	4.5	4.43	4.5	94	1
109	3	3	3	3	3	3	3	3	1	1	3	3	2	3	3	3	3	1	1	3	2	3	1	2.86	1.75	53	3
110	5	4	5	5	5	5	3	5	5	5	5	5	5	5	5	5	5	5	5	5	5	4.63	5	5	5	102	1
111	4	4	4	4	4	4	4	4	3	5	3	4	3	4	2	4	1	5	5	3	4	4	4	3	4.25	78	3
112	3	4	4	3	3	5	4	3	5	4	5	4	5	4	5	5	4	5	5	5	5	3.63	4.5	4.57	5	90	2
113	4	4	4	4	4	4	4	4	5	5	5	4	5	4	5	5	4	5	4	5	5	4	5	4.57	4.75	93	1
114	2	2	2	2	2	2	2	2	5	4	3	4	3	4	5	4	4	1	2	2	1	2	4.5	3.86	1.5	58	3
115	3	4	3	2	2	2	3	2	3	4	4	5	5	4	4	5	5	2	2	2	2	2.63	3.5	4.57	2	68	3
116	5	5	5	4	4	5	5	3	4	4	5	5	4	4	5	4	4	4	2	2	4	4.5	4	4.43	3	87	2
117	5	5	5	3	5	5	5	5	4	5	5	5	5	5	5	5	5	5	5	5	5	4.75	4.5	5	5	102	1
118	5	5	5	3	5	3	5	5	4	3	5	4	4	5	5	4	4	5	5	5	5	4.5	3.5	4.43	5	94	1
119	3	5	4	4	2	4	4	5	5	4	5	3	3	5	4	4	3	4	4	5	4	3.88	4.5	3.86	4.25	84	2
120	4	5	5	4	5	4	5	4	4	5	3	5	5	3	3	5	5	5	5	5	5	4.5	4.5	4.14	5	94	1
121	4	1	3	4	4	3	2	1	1	1	3	4	3	4	3	4	4	4	5	5	4	2.75	1	3.57	4.5	67	3
122	4	4	4	4	4	4	4	4	4	5	5	5	5	5	5	5	5	5	4	4	5	4	4.5	5	4.5	94	1
123	4	4	4	4	4	4	4	4	4	5	3	4	3	4	3	2	4	4	4	4	4	4	4.5	3.29	4	80	2
124	4	4	4	4	4	4	4	4	4	3	4	5	3	4	5	4	3	5	5	3	5	4	3.5	4	4.5	85	2
125	4	5	5	5	4	5	5	4	5	5	5	5	5	4	5	5	5	5	5	5	5	4.63	5	4.86	5	101	1
126	3	3	3	3	3	3	4	3	5	5	5	5	5	5	4	5	5	5	5	4	5	3.13	5	4.86	4.75	88	2
127	3	3	3	3	3	3	3	3	1	2	2	2	2	3	2	3	2	1	2	2	1	3	1.5	2.29	1.5	49	3
128	4	3	4	5	5	3	5	5	5	5	5	5	5	5	5	5	5	5	4	5	4	4.25	5	5	4.5	97	1
129	3	5	4	5	4	1	3	4	5	5	5	5	5	5	5	5	5	4	5	5	4	3.63	5	5	4.5	92	1
130	1	2	2	2	2	1	2	2	2	2	1	1	2	2	1	2	2	2	1	1	1	1.75	2	1.57	1.25	34	3
131	4	5	5	4	5	4	5	4	3	5	5	5	5	5	5	5	4	4	5	1	2	4.5	4	4.86	3	90	2
132	1	2	2	1	2	1	2	1	2	2	1	1	1	1	1	1	2	2	1	2	2	1.5	2	1.14	1.75	31	3
133	3	3	3	3	3	3	5	3	5	5	4	5	5	4	5	4	4	5	4	5	4	3.25	5	4.43	4.5	85	2
134	5	5	5	5	5	5	5	5	5	3	3	5	5	3	5	4	4	4	3	4	1	5	4	4.14	3	89	2
135	4	3	3	4	3	3	3	3	4	5	4	5	3	4	4	4	3	4	3	5	5	3.25	4.5	3.86	4.25	79	2
136	5	4	5	4	3	5	5	5	5	4	5	4	5	3	5	4	4	4	4	4	5	4.5	4.5	4.29	4.25	92	1
137	4	5	5	5	4	5	5	4	5	5	5	5	5	5	5	5	5	5	5	5	5	4.63	5	5	5	102	1
138	4	1	5	4	4	3	2	5	3	5	5	5	5	5	5	5	4	4	5	1	2	3.5	4	4.86	3	82	2
139	4	5	5	5	4	5	5	4	5	5	5	4	5	5	5	5	5	5	5	5	5	4.63	5	4.86	5	101	1
140	4	1	4	4	4	2	3	1	2	2	3	3	4	3	3	4	3	3	4	4	3	2.88	2	3.29	3.5	64	3
141	3	4	4	4	4	3	3	3	4	4	5	5	5	5	5	5	4	5	5	5	5	3.5	4	4.86	5	90	2
142	3	3	4	5	3	2	5	3	4	4	4	5	4	3	3	5	5	4	3	4	3	3.5	4	4.14	3.5	79	2
143	4	5	4	5	4	5	4	5	4	3	4	4	3	5	4	4	5	5	5	3	5	4.5	3.5	4.14	4.5	90	2
144	4	4	3	4	4	3	4	4	4	5	5	4	3	5	4	5	4	4	4	5	4	3.75	4.5	4.29	4.25	86	2
145	4	5	5	4	5	4	5	4	3	4	4	5	5	4	5	5	4	4	3	4	1	4.5	3.5	4.57	3	87	2
146	5	5	5	4	4	5	3	5	5	5	5	5	4	4	5	5	4	4	4	4	4	4.5	5	4.57	4	94	1
147	4	5	5	4	5	4	5	4	4	4	2	2	1	2	1	2	2	4	3	4	3	4.5	4	1.71	3.5	70	3
148	5	4	5	4	1	3	2	5	5	5	5	5	5	5	3	5	5	4	5	4	5	3.63	5	4.71	4.5	90	2
149	4	4	4	4	4	4	4	4	5	5	2	2	1	2	2	1	2	4	4	5	4	4	5	1.71	4.25	71	3
150	5	5	5	5	5	5	3	5	5	5	4	4	5	5	5	5	4	5	4	5	5	4.75	5	4.57	4.75	99	1
151	4	3	5	4	1	3	2	3	4	4	5	5	5	4	5	5	5	4	4	4	4	3.13	4	4.86	4	83	2
152	5	5	5	5	5	5	3	5	5	5	5	5	5	5	5	5	5	4	4	5	5	4.75	5	5	4.5	101	1
153	5	5	5	5	5	3	5	5	5	5	5	5	5	5	5	4	5	4	4	5	5	4.75	5	4.86	4.5	100	1
154	4	4	4	4	4	4	4	4	4	4	3	5	5	3	3	5	4	4	4	4	4	4	4	4	4	84	2
155	4	4	5	4	4	5	4	4	5	5	5	5	5	5	5	5	5	4	4	4	4	4.25	5	5	4	95	1
156	4	4	4	4	4	4	4	4	4	4	5	5	5	5	4	5	5	2	1	2	2	4	4	4.86	1.75	81	2
157	3	3	3	3	3	3	4	3	5	5	5	5	5	5	5	5	5	5	4	4	4	3.13	5	5	4.25	87	2
158	3	3	3	3	3	3	4	3	4	4	4	5	3	4	4	5	4	4	4	4	5	3.13	4	4.14	4.25	79	2
159	5	4	4	5	4	5	4	5	5	5	5	5	5	5	5	5	5	4	4	4	5	4.5	5	5	4.25	98	1
160	1	2	2	2	2	1	2	2	2	2	1	1	2	2	1	2	2	2	1	1	1	1.75	2	1.57	1.25	34	3
161	4	3	4	4	4	2	3	2	5	4	5	5	5	5	5	5	4	4	4	1	5	3.25	4.5	4.86	3.5	83	2
162	3	4	3	4	3	4	3	4	3	5	4	3	4	3	3	3	3	5	2	5	4	3.5	4	3.29	4	75	3
163	5	5	5	4	3	2	3	5	4	5	5	5	4	4	5	5	4	4	4	4	5	4	4.5	4.57	4.25	90	2
164	5	5	5	5	5	5	5	4	4	4	5	5	5	4	5	5	5	5	5	5	5	4.88	4	4.86	5	101	1
165	3	3	3	3	3	3	3	3	2	2	3	3	4	4	3	3	3	1	1	3	2	3	2	3.29	1.75	58	3
166	5	5	5	5	5	3	5	5	5	5	5	5	5	5	5	5	5	4	5	5	4	4.75	5	5	4.5	101	1
167	4	5	4	5	5	5	4	4	5	4	1	2	2	2	2	2	2	5	5	5	5	4.5	4.5	1.86	5	78	3
168	3	3	3	3	3	3	3	3	1	2	3	2	2	2	2	3	3	1	1	3	2	3	1.5	2.43	1.75	51	3
169	3	4	4	4	4	3	3	3	4	5	4	3	5	3	3	3	3	2	1	2	2	3.5	4.5	3.43	1.75	68	3
170	2	2	2	2	2	2	2	2	1	2	1	2	1	1	1	2	1	2	1	1	1	2	1.5	1.29	1.25	33	3
171	2	2	4	4	2	2	4	2	2	2	3	4	3	4	3	4	3	3	4	4	3	2.75	2	3.43	3.5	64	3
172	4	5	4	3	5	5	4	2	5	4	4	4	5	4	4	3	5	2	2	1	2	4	4.5	4.14	1.75	77	3
173	2	2	2	2	1	2	1	2	2	2	1	2	1	1	1	1	2	2	1	1	1	1.75	2	1.29	1.25	32	3
174	5	4	4	5	4	5	4	5	4	4	5	4	4	5	5	5	4	5	4	4	3	4.5	4	4.57	4	92	1
175	5	5	5	4	4	5	3	5	5	3	2	5	2	5	3	2	4	3	4	3	5	4.5	4	3.29	3.75	82	2
176	5	5	3	3	4	4	5	3	5	4	5	5	4	4	4	3	5	4	3	3	3	4	4.5	4.29	3.25	84	2
177	3	3	3	3	3	3	3	4	4	4	4	4	4	3	4	3	5	4	3	4	3	3.13	4	3.86	3.5	74	3
178	5	5	5	5	5	5	5	3	5	5	5	5	5	5	5	4	5	4	4	5	5	4.75	5	4.86	4.5	100	1
179	5	5	5	3	5	5	4	4	5	4	5	5	3	5	5	4	4	4	5	5	4	4.5	4.5	4.43	4.5	94	1
180	5	5	5	5	5	5	5	5	4	3	5	4	4	5	4	4	4	5	3	5	4	5	3.5	4.29	4.25	94	1
181	3	3	3	3	3	3	3	3	3	4	5	5	5	4	5	4	4	1	2	4	4	3	3.5	4.57	2.75	74	3
182	3	3	4	3	4	3	3	3	5	5	5	5	5	3	4	5	5	5	5	5	5	3.25	5	4.57	5	88	2
183	3	4	4	3	3	3	4	5	4	5	5	4	4	5	5	5	4	5	4	5	5	3.63	4.5	4.57	4.75	89	2
184	3	3	3	3	3	3	3	4	3	2	4	4	3	5	1	4	4	4	4	4	4	3.13	2.5	3.57	4	71	3
185	5	5	4	5	5	5	4	5	5	5	4	5	3	5	5	4	5	5	4	5	5	4.75	5	4.43	4.75	98	1
186	5	5	4	5	3	2	5	5	4	5	4	4	5	5	5	3	4	5	5	5	5	4.25	4.5	4.29	5	93	1
187	3	2	3	3	3	3	3	4	4	4	5	4	4	4	3	4	3	5	5	3	4	3	4	3.86	4.25	76	3
188	5	5	5	5	5	5	5	5	3	4	4	5	5	4	5	4	4	3	3	2	4	5	3.5	4.43	3	90	2
189	3	5	3	3	3	4	4	4	4	4	4	5	5	5	5	5	4	5	5	5	5	3.63	4	4.71	5	90	2
190	3	3	3	3	3	3	5	3	5	5	5	5	5	5	5	5	5	4	4	5	5	3.25	5	5	4.5	89	2
191	3	3	3	3	3	3	3	3	1	2	2	3	2	2	2	4	3	1	2	2	1	3	1.5	2.57	1.5	51	3
192	3	3	4	5	3	2	5	3	3	3	4	3	5	3	3	4	3	3	4	4	3	3.5	3	3.57	3.5	73	3
193	4	3	4	3	3	3	3	3	5	5	5	4	4	4	4	5	4	3	4	4	3	3.25	5	4.29	3.5	80	2
194	5	5	4	5	5	5	5	5	5	4	5	5	5	5	5	5	5	3	4	5	4	4.88	4.5	5	4	99	1
195	4	4	4	4	4	4	4	4	5	4	3	5	5	3	3	5	5	4	3	5	4	4	4.5	4.14	4	86	2
196	5	4	4	5	4	5	4	5	5	5	5	5	5	4	5	5	4	5	5	5	5	4.5	5	4.71	5	99	1
197	5	5	5	5	5	3	5	4	4	3	2	5	4	3	3	3	3	4	3	4	3	4.63	3.5	3.29	3.5	81	2
198	5	5	5	4	4	5	5	3	4	4	4	5	5	5	4	5	5	5	5	5	5	4.5	4	4.71	5	97	1
199	5	4	5	4	5	4	5	4	4	5	4	5	3	4	4	3	5	5	3	3	5	4.5	4.5	4	4	89	2
200	5	4	4	5	4	5	4	3	4	5	4	5	3	5	4	5	4	5	4	5	5	4.25	4.5	4.29	4.75	92	1
201	4	3	4	3	4	3	4	3	5	4	5	4	5	4	5	5	4	5	5	3	4	3.5	4.5	4.57	4.25	86	2
202	4	4	4	4	4	4	4	4	2	5	3	5	5	3	3	5	4	5	5	3	4	4	3.5	4	4.25	84	2
203	4	5	5	4	5	4	5	4	4	3	4	4	4	4	3	4	3	3	1	2	2	4.5	3.5	3.71	2	77	3
204	5	5	4	5	5	5	4	5	4	5	5	5	5	5	5	5	5	4	5	5	5	4.75	4.5	5	4.75	101	1
205	2	2	2	2	1	2	1	2	2	2	1	1	2	2	2	1	2	2	1	1	1	1.75	2	1.57	1.25	34	3
206	3	3	4	3	3	3	4	3	5	3	5	5	5	5	5	5	5	5	4	4	4	3.25	4	5	4.25	86	2
207	5	5	4	4	4	5	5	4	4	4	5	5	4	4	5	5	3	4	5	5	4	4.5	4	4.43	4.5	93	1
208	5	2	3	5	4	4	5	3	5	3	4	4	3	5	5	4	4	5	5	3	5	3.88	4	4.14	4.5	86	2
209	3	3	3	3	3	3	3	3	5	5	4	4	4	4	3	4	5	4	4	5	4	3	5	4	4.25	79	2
210	3	3	2	2	5	2	3	2	4	3	3	4	5	3	4	4	3	2	1	2	2	2.75	3.5	3.71	1.75	62	3
211	4	2	3	5	4	3	5	4	4	4	5	4	5	3	5	4	4	5	4	5	4	3.75	4	4.29	4.5	86	2
212	5	4	5	3	5	5	4	5	4	4	4	5	5	5	5	5	4	4	4	5	5	4.5	4	4.71	4.5	95	1
213	2	2	2	2	2	2	3	2	5	4	5	5	5	5	5	5	4	3	4	4	1	2.13	4.5	4.86	3	72	3
214	4	5	5	4	5	4	5	4	4	4	4	4	4	4	4	4	4	3	5	4	5	4.5	4	4	4.25	89	2
215	5	5	3	3	5	5	5	4	5	4	4	4	4	4	4	4	3	4	4	5	5	4.38	4.5	3.86	4.5	89	2
216	4	5	5	5	4	5	5	4	2	2	4	3	5	3	5	2	5	5	3	5	4	4.63	2	3.86	4.25	85	2
217	3	3	3	3	3	3	3	3	1	4	4	5	3	4	5	4	4	4	4	4	5	3	2.5	4.14	4.25	75	3
218	3	4	3	2	2	2	3	2	5	4	4	5	5	5	4	5	5	4	5	5	4	2.63	4.5	4.71	4.5	81	2
219	4	3	3	4	4	3	4	3	5	3	4	3	5	3	3	4	3	4	4	1	4	3.5	4	3.57	3.25	74	3
220	5	4	5	4	3	5	5	5	4	4	4	5	3	5	5	4	4	5	4	5	5	4.5	4	4.29	4.75	93	1
221	4	5	5	4	5	4	5	4	4	4	4	4	4	4	3	4	3	4	4	5	5	4.5	4	3.71	4.5	88	2
222	5	5	4	5	5	3	5	5	5	5	1	1	2	2	1	3	1	4	3	5	5	4.63	5	1.57	4.25	75	3
223	5	5	4	5	5	5	5	5	3	4	5	5	4	4	5	4	5	5	5	5	5	4.88	3.5	4.57	5	98	1
224	4	5	3	4	5	4	5	4	5	5	5	5	5	5	4	4	5	5	4	4	5	4.25	5	4.71	4.5	95	1
225	5	5	5	5	5	5	5	5	3	5	1	1	2	2	2	2	2	3	3	5	3	5	4	1.71	3.5	74	3
226	5	4	4	5	4	5	4	5	4	5	4	5	5	5	5	4	4	5	4	4	5	4.5	4.5	4.57	4.5	95	1
227	4	4	3	4	4	3	4	4	5	5	4	5	3	4	4	4	4	4	3	4	4	3.75	5	4	3.75	83	2
228	5	4	4	5	4	5	4	5	5	5	4	4	3	4	3	4	3	4	4	4	1	4.5	5	3.57	3.25	84	2
229	5	5	5	5	5	5	5	5	4	4	4	4	3	5	4	4	5	4	4	5	4	5	4	4.14	4.25	94	1
230	5	4	4	4	5	4	4	4	4	4	4	5	5	5	5	5	4	4	5	5	4	4.25	4	4.71	4.5	93	1
231	4	5	5	4	5	4	5	4	2	2	4	3	4	3	4	3	3	4	4	4	4	4.5	2	3.43	4	80	2
232	3	5	3	3	5	4	1	5	5	5	5	4	5	4	4	5	5	5	5	5	5	3.63	5	4.57	5	91	1
233	4	3	4	5	5	3	5	5	4	5	5	5	5	5	5	5	5	5	5	4	5	4.25	4.5	5	4.75	97	1
234	2	2	2	2	2	2	2	2	3	4	3	4	4	5	3	3	5	3	4	4	4	2	3.5	3.86	3.75	65	3
235	4	4	4	4	4	4	4	4	4	5	4	1	5	5	3	3	4	4	4	1	5	4	4.5	3.57	3.5	80	2
236	3	3	3	3	3	3	3	4	3	4	5	4	4	5	3	5	4	5	5	3	4	3.13	3.5	4.29	4.25	79	2
237	5	4	4	5	4	5	4	5	5	4	4	5	5	5	5	5	3	4	5	5	4	4.5	4.5	4.57	4.5	95	1
238	4	3	4	3	4	4	4	4	5	3	4	4	3	5	5	4	4	5	5	3	5	3.75	4	4.14	4.5	85	2
239	5	5	5	4	4	5	5	3	2	2	4	3	4	4	3	4	4	5	3	5	4	4.5	2	3.71	4.25	83	2
240	4	1	5	4	4	3	2	5	4	4	5	5	5	5	5	5	4	3	2	3	4	3.5	4	4.86	3	82	2
241	2	2	2	2	1	2	1	2	2	2	1	2	1	2	1	2	1	2	1	1	1	1.75	2	1.43	1.25	33	3
242	5	4	4	5	4	5	4	5	3	4	4	5	5	4	5	4	5	5	5	5	4	4.5	3.5	4.57	4.75	94	1
243	3	3	3	3	3	3	3	3	1	1	4	1	4	4	3	3	3	1	1	3	2	3	1	3.14	1.75	55	3
244	5	5	4	5	5	5	5	5	5	4	5	4	5	4	3	5	5	5	5	3	4	4.88	4.5	4.43	4.25	96	1
245	5	5	4	5	5	5	4	5	4	5	5	4	5	4	4	5	5	5	5	5	5	4.75	4.5	4.57	5	99	1
246	3	4	5	3	3	5	5	4	5	5	3	4	4	3	2	4	4	1	2	2	1	4	5	3.43	1.5	72	3
247	5	2	3	2	4	2	2	4	5	5	3	2	4	4	3	3	3	4	4	5	4	3	5	3.14	4.25	73	3
248	5	5	4	5	5	5	4	5	5	5	5	5	5	5	5	5	5	4	4	5	5	4.75	5	5	4.5	101	1
249	3	3	4	3	3	3	4	3	5	5	4	5	3	5	4	5	4	4	4	5	4	3.25	5	4.29	4.25	83	2
250	5	5	5	5	5	5	5	5	5	3	4	4	3	5	3	3	5	4	5	4	3	5	4	3.86	4	91	1
251	5	5	3	5	5	5	5	5	5	5	5	4	5	4	4	5	5	5	4	4	5	4.75	5	4.57	4.5	98	1
252	2	2	2	2	2	2	2	2	3	4	3	4	3	4	3	4	3	5	5	3	4	2	3.5	3.43	4.25	64	3
253	4	4	3	2	3	3	3	3	4	4	4	5	5	5	4	5	5	5	5	5	5	3.13	4	4.71	5	86	2
254	5	5	5	5	5	4	5	5	5	4	4	5	5	5	4	5	5	4	5	5	4	4.88	4.5	4.71	4.5	99	1
255	4	2	3	5	4	4	5	3	4	5	5	4	4	5	3	5	4	4	4	5	4	3.75	4.5	4.29	4.25	86	2
256	5	4	4	5	4	5	4	5	5	5	5	5	5	5	5	5	5	5	4	5	4	4.5	5	5	4.5	99	1
257	4	5	5	4	5	4	5	4	5	3	3	5	4	4	4	3	4	1	2	2	1	4.5	4	3.86	1.5	77	3
258	4	4	3	2	3	3	3	3	4	5	5	4	5	4	5	5	4	4	5	5	4	3.13	4.5	4.57	4.5	84	2
259	3	2	3	3	3	3	3	4	1	2	2	2	2	2	3	3	1	1	2	2	1	3	1.5	2.14	1.5	48	3
260	3	2	5	2	4	2	3	2	2	2	3	4	3	4	1	3	2	4	3	4	4	2.88	2	2.86	3.75	62	3
261	4	4	4	4	5	4	1	5	5	4	5	4	4	4	4	5	4	4	1	5	4	3.88	4.5	4.29	3.5	84	2
262	5	4	4	5	4	5	4	5	4	5	5	5	5	5	5	5	5	5	4	4	4	4.5	4.5	5	4.25	97	1
263	4	5	5	4	5	4	5	4	5	4	4	5	5	5	4	5	5	4	5	5	4	4.5	4.5	4.71	4.5	96	1
264	5	5	5	5	5	5	5	5	4	3	4	5	3	4	4	3	5	5	5	3	5	5	3.5	4	4.5	93	1
265	5	5	2	4	3	2	3	5	4	5	5	4	4	5	4	5	5	5	4	4	4	3.63	4.5	4.57	4.25	87	2
266	5	5	5	4	3	2	3	5	4	4	4	5	3	5	4	5	4	4	4	4	4	4	4	4.29	4	86	2
267	4	3	4	4	4	2	3	2	5	4	4	5	3	5	5	4	5	4	5	4	3	3.25	4.5	4.43	4	82	2
268	5	5	5	5	5	3	5	4	3	3	4	3	3	5	3	3	3	5	5	2	5	4.63	3	3.43	4.25	84	2
269	2	2	4	4	2	2	4	2	2	2	3	3	4	3	3	4	3	3	4	4	3	2.75	2	3.29	3.5	63	3
270	5	5	3	3	5	5	5	4	3	4	5	5	5	5	5	5	5	4	4	5	4	4.38	3.5	5	4.25	94	1
271	3	2	5	2	4	2	3	2	3	3	4	4	4	4	4	3	3	1	1	3	2	2.88	3	3.71	1.75	62	3
272	5	4	4	5	4	5	4	5	4	4	5	4	4	5	5	5	4	5	5	5	5	4.5	4	4.57	5	96	1
273	5	4	3	3	5	5	5	5	5	3	4	4	5	3	4	3	5	5	5	3	5	4.38	4	4	4.5	89	2
274	3	3	3	3	3	3	3	3	3	5	5	5	5	5	5	5	5	2	1	2	2	3	4	5	1.75	74	3
275	2	2	2	2	1	2	1	2	2	2	1	1	2	2	1	1	3	2	1	1	1	1.75	2	1.57	1.25	34	3
276	5	5	4	5	5	5	4	5	5	5	5	5	5	5	5	5	5	4	4	5	5	4.75	5	5	4.5	101	1
277	4	4	4	4	3	4	4	4	4	4	5	4	4	4	3	5	4	4	3	5	4	3.88	4	4.14	4	84	2
278	5	5	5	5	5	3	5	5	5	5	5	5	5	4	5	5	4	4	5	5	5	4.75	5	4.71	4.75	100	1
279	4	4	3	4	4	3	4	4	3	4	4	4	4	5	4	5	4	5	5	5	5	3.75	3.5	4.29	5	87	2
280	4	5	5	4	5	4	5	4	2	4	3	4	4	5	3	5	4	4	4	4	5	4.5	3	4	4.25	87	2
281	4	5	5	5	4	5	5	4	5	5	5	5	5	5	5	5	5	5	5	5	5	4.63	5	5	5	102	1
282	3	3	2	2	5	2	3	4	1	4	3	3	1	3	3	2	3	1	2	2	1	3	2.5	2.57	1.5	53	3
283	4	1	5	4	4	3	2	1	4	4	4	5	4	4	4	4	3	4	2	5	4	3	4	4	3.75	75	3
284	5	4	4	5	4	5	4	5	4	4	5	4	4	5	4	3	5	5	3	5	4	4.5	4	4.29	4.25	91	1
285	5	5	5	5	5	5	5	5	4	4	4	4	4	4	4	4	3	4	4	2	2	5	4	3.86	3	87	2
286	4	5	5	4	5	4	5	4	5	4	5	5	4	4	5	5	3	4	5	5	4	4.5	4.5	4.43	4.5	94	1
287	3	3	3	3	3	3	3	3	1	2	3	4	3	3	5	1	4	1	2	2	1	3	1.5	3.29	1.5	56	3
288	5	5	5	3	4	4	4	5	5	4	5	4	4	4	5	4	5	4	4	3	5	4.38	4.5	4.43	4	91	1
289	4	4	4	4	4	4	4	5	5	5	5	5	5	4	5	5	5	5	5	5	5	4.13	5	4.86	5	97	1
290	3	3	3	3	3	3	3	3	1	2	2	3	2	3	2	3	4	1	1	3	2	3	1.5	2.71	1.75	53	3
291	3	5	4	5	4	1	3	4	5	4	5	4	5	3	4	5	4	4	4	4	5	3.63	4.5	4.29	4.25	85	2
292	5	5	4	5	3	2	5	4	4	4	4	3	4	3	3	4	3	3	4	4	3	4.13	4	3.43	3.5	79	2
293	5	3	5	3	4	4	4	4	5	4	4	5	3	5	4	5	4	4	4	4	1	4	4.5	4.29	3.25	84	2
294	4	5	5	4	5	4	5	4	5	4	4	5	4	5	3	5	4	5	1	4	5	4.5	4.5	4.29	3.75	90	2
295	4	4	4	4	4	4	4	4	5	5	1	1	2	2	1	2	2	1	4	4	5	4	5	1.57	3.5	67	3
296	5	5	5	5	5	5	5	5	5	3	3	5	5	3	5	4	4	3	3	3	2	5	4	4.14	2.75	88	2
297	2	2	3	2	5	4	1	4	5	4	1	1	1	3	1	3	1	2	1	2	2	2.88	4.5	1.57	1.75	50	3
298	4	5	5	4	5	4	5	4	5	5	5	5	5	5	5	5	5	5	5	3	5	4.5	5	5	4.5	99	1
299	5	5	5	5	5	5	5	4	4	5	5	4	4	5	4	5	5	5	4	5	5	4.88	4.5	4.57	4.75	99	1
300	4	4	3	4	4	3	4	4	4	4	5	5	5	4	5	5	5	4	4	4	4	3.75	4	4.86	4	88	2
301	5	5	4	5	3	2	5	5	5	5	4	5	3	5	4	4	4	5	3	5	5	4.25	5	4.14	4.5	91	1
302	5	4	5	4	3	5	5	5	5	4	4	5	3	4	3	5	4	4	4	5	5	4.5	4.5	4	4.5	91	1
303	4	5	5	5	5	3	5	5	2	2	3	4	4	4	5	4	4	5	3	5	4	4.63	2	4	4.25	86	2
304	4	4	4	4	4	4	4	4	3	4	4	4	3	5	3	5	4	4	4	4	4	4	3.5	4	4	83	2
305	5	4	5	4	1	3	2	5	4	5	5	5	5	5	5	5	4	5	5	5	5	3.63	4.5	4.86	5	92	1
306	5	4	4	5	4	5	4	3	5	3	5	5	5	5	5	5	5	5	4	4	4	4.25	4	5	4.25	94	1
307	5	5	3	3	4	4	5	3	5	4	5	4	4	5	5	5	5	5	3	1	1	4	4.5	4.71	2.5	84	2
308	3	3	3	3	3	3	3	3	1	2	3	2	2	2	2	3	3	1	1	3	2	3	1.5	2.43	1.75	51	3
309	4	4	3	4	4	4	4	4	5	4	4	5	5	4	4	3	5	3	3	4	5	3.88	4.5	4.29	3.75	85	2
310	5	5	5	4	3	2	1	3	5	5	4	4	4	4	3	4	3	4	3	2	5	3.5	5	3.71	3.5	78	3
311	5	5	5	5	5	5	5	3	4	5	4	5	5	4	4	5	5	5	5	5	5	4.75	4.5	4.57	5	99	1
312	3	3	4	4	3	3	4	2	5	5	5	5	5	5	5	5	5	5	5	5	5	3.25	5	5	5	91	1
313	4	5	5	4	5	4	5	4	5	5	5	5	5	5	4	5	5	4	5	4	5	4.5	5	4.86	4.5	98	1
314	5	5	5	5	5	5	5	5	4	3	4	4	5	3	4	5	4	2	2	1	2	5	3.5	4.14	1.75	83	2
315	4	2	3	5	4	4	5	3	4	4	4	5	5	5	5	5	4	4	4	5	5	3.75	4	4.71	4.5	89	2
316	5	4	4	5	4	5	4	5	3	4	4	4	5	4	3	5	5	2	2	1	2	4.5	3.5	4.29	1.75	80	2
317	5	5	5	3	3	5	5	3	4	5	4	4	5	5	5	5	4	5	4	5	5	4.25	4.5	4.57	4.75	94	1
318	5	4	5	4	1	3	2	5	4	4	3	4	4	5	3	3	3	4	4	3	4	3.63	4	3.57	3.75	77	3
319	4	1	3	4	4	3	2	1	1	3	4	4	4	4	3	3	3	4	3	4	3	2.75	2	3.57	3.5	65	3
320	4	4	3	4	4	3	4	4	4	4	4	4	5	5	5	5	4	5	5	3	4	3.75	4	4.57	4.25	87	2
321	4	4	4	4	4	4	4	4	3	2	3	3	4	5	3	3	3	4	4	4	4	4	2.5	3.43	4	77	3
322	4	5	5	4	5	4	5	4	3	2	5	5	5	4	4	5	5	5	5	3	4	4.5	2.5	4.71	4.25	91	1
323	5	4	4	5	4	5	4	5	5	5	5	4	5	4	4	5	5	5	4	5	5	4.5	5	4.57	4.75	97	1
324	3	1	4	4	3	2	4	4	4	4	3	5	5	3	5	3	4	4	4	4	5	3.13	4	4	4.25	78	3
325	3	4	4	5	4	5	4	5	4	4	4	5	5	5	5	4	4	5	5	5	5	4.25	4	4.57	5	94	1
326	4	3	4	3	3	3	3	3	5	4	4	4	5	4	5	4	4	2	1	2	2	3.25	4.5	4.29	1.75	72	3
327	5	4	4	5	4	5	4	5	1	5	3	4	4	5	3	5	4	4	4	5	4	4.5	3	4	4.25	87	2
328	3	3	5	4	1	4	5	3	4	5	4	3	5	4	5	4	4	5	5	5	5	3.5	4.5	4.14	5	86	2
329	4	3	4	3	3	3	3	3	5	4	4	4	5	3	3	4	3	1	1	3	2	3.25	4.5	3.71	1.75	68	3
330	5	5	5	4	4	5	3	5	3	2	4	3	5	3	3	3	3	4	5	5	4	4.5	2.5	3.43	4.5	83	2
331	3	3	4	3	4	3	3	3	2	2	4	3	4	4	3	4	3	5	2	4	2	3.25	2	3.57	3.25	68	3
332	3	4	3	2	2	2	3	2	3	2	3	4	4	4	4	3	3	4	4	5	5	2.63	2.5	3.57	4.5	69	3
333	4	1	5	4	4	3	2	1	4	4	4	4	5	5	5	5	4	4	5	4	5	3	4	4.57	4.5	82	2
334	3	5	4	5	4	3	2	1	4	4	5	4	4	4	4	3	5	4	4	5	4	3.38	4	4.14	4.25	81	2
335	5	5	4	4	4	5	5	4	5	5	4	4	4	5	5	4	4	4	4	2	4	4.5	5	4.29	3.5	90	2
336	4	4	4	4	4	4	4	4	5	4	5	5	4	3	3	5	4	4	5	5	4	4	4.5	4.14	4.5	88	2
337	5	4	5	5	5	5	5	5	4	5	5	4	3	5	4	5	4	5	5	5	5	4.88	4.5	4.29	5	98	1
338	5	5	1	3	5	1	4	4	2	2	3	3	3	3	3	3	3	1	1	3	2	3.5	2	3	1.75	60	3
339	3	3	3	3	3	3	3	2	4	4	2	2	2	3	4	4	1	1	2	2	1	2.88	4	2.57	1.5	55	3
340	4	5	5	4	5	4	5	4	4	5	2	1	1	2	3	1	2	4	5	4	4	4.5	4.5	1.71	4.25	74	3
341	3	3	4	4	4	2	2	4	5	5	5	4	4	5	3	5	4	2	3	4	5	3.25	5	4.29	3.5	80	2
342	4	5	5	4	5	4	5	4	5	4	5	3	4	4	3	4	5	3	4	4	3	4.5	4.5	4	3.5	87	2
343	4	3	5	4	1	3	2	3	5	5	4	5	5	4	4	4	5	5	5	3	5	3.13	5	4.43	4.5	84	2
344	3	5	4	4	4	4	4	4	5	4	4	4	5	4	5	4	4	2	1	2	2	4	4.5	4.29	1.75	78	3
345	4	3	5	4	1	3	2	3	3	4	4	5	4	4	3	4	4	3	4	4	3	3.13	3.5	4	3.5	74	3
346	5	5	4	4	4	5	5	4	3	4	4	5	4	5	4	5	4	5	5	5	5	4.5	3.5	4.43	5	94	1
347	3	4	4	4	4	3	3	3	4	5	5	4	4	4	5	4	5	5	4	5	5	3.5	4.5	4.43	4.75	87	2
348	3	3	3	3	5	4	3	2	4	4	4	5	5	5	5	4	5	4	5	5	4	3.25	4	4.71	4.5	85	2
349	4	5	5	3	5	3	3	3	5	4	4	4	3	5	3	4	4	3	4	4	5	3.88	4.5	3.86	4	83	2
350	4	4	4	4	5	4	1	5	5	3	5	5	5	4	5	5	4	5	1	4	4	3.88	4	4.71	3.5	86	2
351	3	5	4	5	4	3	2	1	4	4	4	5	5	4	5	5	4	4	4	4	4	3.38	4	4.57	4	83	2
352	5	5	4	5	5	5	4	5	5	5	4	5	5	5	5	5	4	5	5	3	4	4.75	5	4.71	4.25	98	1
353	3	4	4	3	3	3	3	3	4	5	5	4	5	4	5	5	4	4	5	5	4	3.25	4.5	4.57	4.5	85	2
354	3	5	4	5	4	1	3	4	3	4	3	5	5	3	3	5	4	4	4	5	5	3.63	3.5	4	4.5	82	2
355	4	5	4	5	5	5	4	4	5	5	4	5	4	5	3	3	5	4	1	4	4	4.5	5	4.14	3.25	88	2
356	4	5	5	4	5	4	5	4	5	4	4	4	5	4	4	3	5	2	1	2	2	4.5	4.5	4.14	1.75	81	2
357	3	3	3	3	3	3	3	3	1	2	2	2	2	3	2	3	2	1	2	2	1	3	1.5	2.29	1.5	49	3
358	3	3	3	3	3	3	3	3	5	5	4	4	4	4	3	5	4	4	3	4	3	3	5	4	3.5	76	3
359	4	5	5	4	5	4	5	4	4	4	5	4	4	4	5	4	4	3	3	4	5	4.5	4	4.29	3.75	89	2
360	3	5	4	5	4	1	3	4	4	3	4	4	5	4	3	5	4	2	2	1	2	3.63	3.5	4.14	1.75	72	3
361	4	5	3	4	4	4	4	4	5	5	5	5	5	5	5	5	5	2	2	1	2	4	5	5	1.75	84	2
362	3	5	3	3	3	4	4	4	5	4	5	4	4	4	5	5	4	4	5	4	5	3.63	4.5	4.43	4.5	87	2
363	5	2	3	2	4	2	2	4	5	5	5	5	4	4	4	4	5	4	4	4	5	3	5	4.43	4.25	82	2
364	3	5	4	4	4	4	4	5	4	5	2	2	1	2	2	1	2	5	5	5	5	4.13	4.5	1.71	5	74	3
365	3	3	2	2	5	2	3	4	2	2	3	3	3	3	3	3	3	1	1	3	2	3	2	3	1.75	56	3
366	4	5	5	5	4	5	5	4	5	4	3	5	5	3	4	4	3	4	4	4	4	4.63	4.5	3.86	4	89	2
367	4	4	4	4	4	4	4	4	5	5	5	5	5	4	5	5	5	5	5	5	5	4	5	4.86	5	96	1
368	5	5	5	3	5	3	5	5	3	4	4	5	4	4	5	3	5	3	3	5	5	4.5	3.5	4.29	4	89	2
369	5	5	5	5	5	5	3	5	5	5	5	5	5	5	4	5	5	5	5	4	5	4.75	5	4.86	4.75	101	1
370	4	4	4	4	4	4	4	4	4	3	4	4	3	5	4	4	3	4	4	4	5	4	3.5	3.86	4.25	83	2
371	5	2	3	5	4	4	5	3	5	4	3	5	5	3	4	4	3	3	5	4	5	3.88	4.5	3.86	4.25	84	2
372	5	5	4	5	5	3	5	5	3	4	4	5	5	4	5	5	4	2	3	2	2	4.63	3.5	4.57	2.25	85	2
373	4	4	4	4	4	4	4	4	5	5	4	5	4	5	4	4	5	3	1	3	4	4	5	4.43	2.75	84	2
374	5	5	5	3	5	3	5	4	4	5	4	5	3	4	4	5	4	5	4	5	2	4.38	4.5	4.14	4	89	2
375	4	4	4	4	4	4	4	5	2	2	4	3	4	5	3	4	4	4	4	5	4	4.13	2	3.86	4.25	81	2
376	4	5	5	4	5	4	5	4	5	5	4	5	4	5	4	5	4	5	2	2	5	4.5	5	4.43	3.5	91	1
377	4	4	4	5	5	4	4	4	4	4	3	4	5	4	5	4	4	5	5	5	5	4.25	4	4.14	5	91	1
378	3	5	3	3	3	4	4	4	4	4	5	5	5	5	5	5	4	5	5	5	5	3.63	4	4.86	5	91	1
379	3	4	3	4	4	2	2	2	1	1	3	3	2	3	1	3	4	2	1	2	2	3	1	2.71	1.75	52	3
380	2	2	3	2	5	4	1	4	5	4	2	1	2	2	1	2	2	3	1	2	2	2.88	4.5	1.71	2	52	3
381	4	4	4	4	4	4	4	4	5	4	4	4	5	3	3	5	5	2	1	2	2	4	4.5	4.14	1.75	77	3
382	5	4	5	5	5	4	5	5	4	5	5	5	5	5	5	5	4	5	5	5	5	4.75	4.5	4.86	5	101	1
383	5	5	4	5	3	2	5	5	4	5	5	4	4	4	4	5	4	5	4	5	5	4.25	4.5	4.29	4.75	92	1
384	3	4	3	3	3	2	3	4	5	5	3	5	5	3	3	5	5	4	2	4	5	3.13	5	4.14	3.75	79	2
385	3	4	3	3	3	2	3	4	3	5	5	5	4	4	5	5	4	4	5	4	5	3.13	4	4.57	4.5	83	2
386	3	4	4	3	3	5	4	3	4	5	5	5	5	5	5	5	5	5	4	4	5	3.63	4.5	5	4.5	91	1
387	5	5	5	5	5	5	3	5	5	5	5	5	5	5	5	5	5	5	4	4	5	4.75	5	5	4.5	101	1
388	5	4	5	5	5	5	4	5	5	5	4	4	5	5	4	5	5	4	5	4	5	4.75	5	4.57	4.5	98	1
389	5	5	5	5	5	5	4	5	5	3	5	3	5	4	5	5	4	4	4	4	4	4.88	4	4.43	4	94	1
390	5	4	5	5	5	3	5	5	4	5	1	2	2	2	2	1	2	4	5	5	5	4.63	4.5	1.71	4.75	77	3
391	4	4	3	2	3	3	3	3	5	4	5	4	4	4	3	5	4	4	3	5	4	3.13	4.5	4.14	4	79	2
392	5	5	5	3	5	3	5	5	4	4	4	5	4	4	5	3	4	4	3	5	5	4.5	4	4.14	4.25	90	2
393	2	2	2	2	2	2	3	2	3	4	3	4	4	5	3	4	3	4	5	4	4	2.13	3.5	3.71	4.25	67	3
394	5	5	5	3	3	5	5	3	4	5	5	5	4	5	5	4	4	5	5	5	5	4.25	4.5	4.57	5	95	1
395	5	4	4	5	4	5	4	5	4	4	5	5	3	5	4	4	4	4	3	4	4	4.5	4	4.29	3.75	89	2
396	5	5	2	4	3	2	3	4	5	5	2	1	2	2	2	2	2	3	1	2	2	3.5	5	1.86	2	59	3
397	3	4	4	3	3	3	3	3	5	3	5	5	5	4	4	5	5	4	4	4	4	3.25	4	4.71	4	83	2
398	3	3	3	3	3	3	3	3	5	4	4	4	3	5	4	4	4	4	3	3	5	3	4.5	4	3.75	76	3
399	3	5	4	4	4	4	4	5	5	4	5	5	5	5	5	5	4	2	2	1	2	4.13	4.5	4.86	1.75	83	2
400	4	4	5	4	4	5	4	4	5	4	4	5	5	5	5	5	5	4	5	5	4	4.25	4.5	4.86	4.5	95	1
401	3	3	2	2	5	2	3	4	4	4	2	2	1	2	1	2	2	2	2	1	2	3	4	1.71	1.75	51	3
402	4	5	3	4	4	4	4	4	4	4	4	3	3	5	3	4	3	4	4	4	5	4	4	3.57	4.25	82	2
403	4	3	4	4	4	4	4	4	3	4	4	4	4	3	3	5	5	5	5	4	5	3.88	3.5	4	4.75	85	2
404	5	5	5	5	5	4	5	5	4	5	4	4	5	5	4	5	5	5	4	5	5	4.88	4.5	4.57	4.75	99	1
405	5	5	5	5	5	5	5	5	5	4	4	5	5	4	4	3	5	3	4	4	1	5	4.5	4.29	3	91	1
406	3	5	3	3	5	4	1	5	3	4	4	5	5	4	5	5	4	4	3	4	1	3.63	3.5	4.57	3	80	2
407	4	5	4	3	5	5	4	2	4	5	2	5	4	3	3	3	4	3	1	2	2	4	4.5	3.43	2	73	3
408	3	4	4	3	3	5	4	3	4	4	4	5	5	5	5	5	4	5	5	5	5	3.63	4	4.71	5	90	2
409	3	3	4	3	4	3	3	3	4	4	4	5	4	4	4	4	3	4	2	5	4	3.25	4	4	3.75	77	3
410	5	4	4	5	4	5	4	5	4	5	5	4	5	4	5	5	4	4	5	5	5	4.5	4.5	4.57	4.75	96	1
411	3	5	4	4	4	4	4	4	5	3	4	4	5	3	5	4	4	2	3	5	1	4	4	4.14	2.75	80	2
412	5	5	5	3	4	4	4	5	5	3	5	4	4	5	5	4	4	5	5	3	5	4.38	4	4.43	4.5	92	1
413	5	5	5	5	5	5	5	5	5	4	1	1	2	2	1	2	2	5	3	5	3	5	4.5	1.57	4	76	3
414	4	4	4	4	4	4	4	5	4	3	3	4	4	5	4	4	3	4	3	3	3	4.13	3.5	3.86	3.25	80	2
415	3	3	3	3	3	3	3	3	4	5	5	4	5	4	5	5	4	4	4	5	5	3	4.5	4.57	4.5	83	2
416	3	3	3	4	4	3	4	4	3	2	4	3	5	4	4	5	3	4	3	4	3	3.5	2.5	4	3.5	75	3
417	4	5	5	4	5	4	5	4	5	4	4	5	5	4	4	3	5	3	3	4	5	4.5	4.5	4.29	3.75	90	2
418	5	5	4	5	5	5	4	5	4	5	4	5	5	4	4	5	5	5	5	5	5	4.75	4.5	4.57	5	99	1
419	3	3	3	3	3	3	3	4	2	4	5	4	4	4	3	3	3	4	4	4	4	3.13	3	3.71	4	73	3
420	5	5	2	4	3	2	3	5	4	5	5	5	5	5	5	5	5	4	4	5	5	3.63	4.5	5	4.5	91	1
421	3	3	3	3	3	3	3	3	5	4	5	5	5	4	5	5	3	3	4	5	5	3	4.5	4.57	4.25	82	2
422	2	2	4	3	5	3	2	2	3	4	3	2	3	3	3	3	3	3	1	2	2	2.88	3.5	2.86	2	58	3
423	3	3	3	3	3	3	5	3	5	4	4	5	5	5	5	5	4	5	5	5	5	3.25	4.5	4.71	5	88	2
424	2	5	2	5	4	3	2	1	4	5	5	5	3	4	5	4	5	4	4	5	5	3	4.5	4.43	4.5	82	2
425	4	5	5	4	5	4	5	4	4	4	3	5	5	3	3	5	4	4	1	3	5	4.5	4	4	3.25	85	2
426	5	4	4	5	4	5	4	5	4	5	4	5	3	4	4	2	4	3	4	4	3	4.5	4.5	3.71	3.5	85	2
427	5	4	4	5	4	5	4	3	4	4	5	4	4	4	5	4	5	5	4	5	5	4.25	4	4.43	4.75	92	1
428	4	4	4	4	4	4	4	4	4	5	5	4	5	4	3	5	5	2	2	1	2	4	4.5	4.43	1.75	79	2
429	3	3	3	3	3	3	3	3	4	4	5	4	4	4	5	4	5	5	4	5	5	3	4	4.43	4.75	82	2
430	4	5	5	4	5	4	5	4	3	4	4	3	5	5	3	5	3	5	4	4	4	4.5	3.5	4	4.25	88	2
431	5	5	5	5	5	3	5	5	5	5	5	5	5	4	5	5	4	4	5	5	5	4.75	5	4.71	4.75	100	1
432	4	3	1	3	4	1	3	3	2	4	4	5	5	4	5	2	4	1	1	3	2	2.75	3	4.14	1.75	64	3
433	4	5	5	4	5	4	5	4	3	5	4	4	5	4	3	3	3	3	1	2	2	4.5	4	3.71	2	78	3
434	3	4	3	4	4	2	2	2	2	2	3	3	3	3	3	3	3	3	1	2	2	3	2	3	2	57	3
435	3	3	3	3	3	3	3	3	4	4	2	1	2	2	1	2	2	2	2	1	2	3	4	1.71	1.75	51	3
436	4	5	5	4	5	4	5	4	4	4	3	4	4	4	4	1	5	4	4	4	1	4.5	4	3.57	3.25	82	2
437	3	5	3	3	5	4	1	5	4	4	5	4	4	4	5	4	5	5	4	5	5	3.63	4	4.43	4.75	87	2
438	4	3	4	3	3	3	3	3	4	4	4	5	5	5	5	5	4	4	5	5	4	3.25	4	4.71	4.5	85	2
439	4	5	5	4	5	4	5	4	5	4	1	2	2	2	2	2	2	5	5	5	5	4.5	4.5	1.86	5	78	3
440	3	3	3	3	5	4	3	2	5	5	5	5	4	4	4	5	4	4	4	4	4	3.25	5	4.43	4	83	2
441	4	5	5	4	5	4	5	4	4	4	4	4	5	5	4	5	5	5	5	5	5	4.5	4	4.57	5	96	1
442	4	4	4	4	4	4	4	4	4	4	4	5	3	5	4	5	4	4	3	4	3	4	4	4.29	3.5	84	2
443	3	3	3	3	3	3	3	3	4	5	4	5	4	4	4	4	3	4	4	4	5	3	4.5	4	4.25	78	3
444	4	1	3	4	4	3	4	1	3	4	1	1	2	2	1	2	1	2	1	1	1	3	3.5	1.43	1.25	46	3
445	5	5	5	4	3	2	1	3	4	4	4	3	5	5	4	4	3	5	3	5	4	3.5	4	4	4.25	81	2
446	4	5	5	4	5	4	5	4	4	4	3	5	5	3	4	4	3	4	5	4	3	4.5	4	3.86	4	87	2
447	5	5	5	3	4	4	4	5	4	4	5	5	4	4	5	5	4	4	4	4	4	4.38	4	4.57	4	91	1
448	4	1	4	4	4	2	3	1	1	3	3	4	3	4	2	3	4	5	3	2	4	2.88	2	3.29	3.5	64	3
449	2	5	2	5	4	3	2	1	5	4	5	5	5	5	5	5	4	2	3	1	5	3	4.5	4.86	2.75	78	3
450	4	4	3	4	4	2	4	4	5	5	5	5	5	4	5	4	5	4	5	4	5	3.63	5	4.71	4.5	90	2
451	4	4	3	2	3	3	3	3	5	5	5	1	4	4	4	3	4	5	3	5	4	3.13	5	3.57	4.25	77	3
452	4	5	5	4	5	4	5	4	4	4	4	4	5	5	4	5	5	5	5	5	5	4.5	4	4.57	5	96	1
453	2	2	2	2	2	2	2	2	5	4	4	4	4	3	4	4	3	4	5	4	5	2	4.5	3.71	4.5	69	3
